# Supplementary material for: Gibberellins in developing wheat grains and their relationship to late maturity α-amylase (LMA)
Source: Planta. 2022 May 6;255(6):119. doi: 10.1007/s00425-022-03899-y (PMC9076747; doi:10.1007/s00425-022-03899-y)
Supplement: Supplementary file 2 — Supplementary file2 (XLSX 12 KB) [file 425_2022_3899_MOESM2_ESM.xlsx]

## Sheet: Supplementary Table S5
Supplementary Table S2
Gibberellin concentrations in samples of Sp/M52 (LMA-susceptible) Sp/M47 (LMA-resistant), Sp/M52 + paclobutrazol and Sp/M52 plus prohexadione-Ca
harvested at intervals after anthesis. The experiment was conducted in triplicate and standard errors computed in Windows Excel.
Paclobutrazol or prohexadione at 50µM in de-ionised water were injected into the hollow cavity of peduncles at 10 days post anthesis (DPA).
Blank spaces indicate that the particular gibberellin was below the level of detection.
												Standard errors
Line	DPA	GA8	GA19	GA20	GA24	GA29	GA44	GA53		Line	DPA	GA8	GA19	GA20	GA24	GA29	GA44	GA53
Sp/M52	15		21.4673		5.97212					Sp/M52	15 Dpa	0	3.57372	0	0	0	0	0
Sp/M52	20		51.9928		3.93212		15.3211			Sp/M52	20 Dpa	0	3.72862	0	0	0	1.82192	0
Sp/M52	25	5.13907	112.968			19.4421	37.3235			Sp/M52	25 Dpa	0	11.1069	0	0	0	3.26231	0
Sp/M52	30		178.611		5.40481	19.7535	50.8696			Sp/M52	30 Dpa	0	25.8758	0	0	4.17886	12.4335	0
Sp/M52	35		130.082			5.42879	76.7462			Sp/M52	35 Dpa	0	9.51	0	0	0	20.633	0
Sp/M52	40	4.40429	95.632				64.5192			Sp/M52	40 Dpa	0	7.0774	0	0	0	11.7906	0
Sp/M52	45	6.41897	18.6755							Sp/M52	45 Dpa	0	2.68148	0	0	0	0	0
Sp/M52	50		20.3666							Sp/M52	50 Dpa	0	0	0	0	0	0	0
Sp/M47	15									Sp/M47	15 Dpa	0	0	0	0	0	0	0
Sp/M47	20									Sp/M47	20 Dpa	0	0	0	0	0	0	0
Sp/M47	25									Sp/M47	25 Dpa	0	0	0	0	0	0	0
Sp/M47	30									Sp/M47	30 Dpa	0	0	0	0	0	0	0
Sp/M47	35	4.8								Sp/M47	35 Dpa	2.77183	0	0	0	0	0	0
Sp/M47	40									Sp/M47	40 Dpa	0	0	0	0	0	0	0
Sp/M47	45									Sp/M47	45 Dpa	0	0	0	0	0	0	0
Sp/M47	50									Sp/M47	50 Dpa	0	0	0	0	0	0	0
Sp/M52 Paclo	25									Sp/M52 Paclo	25 Dpa	0	0	0	0	0	0	0
Sp/M52 Paclo	30									Sp/M52 Paclo	30 Dpa	0	0	0	0	0	0	0
Sp/M52 Paclo	35									Sp/M52 Paclo	35 Dpa	0	0	0	0	0	0	0
Sp/M52 Paclo	40					9.3				Sp/M52 Paclo	40 Dpa	0	0	0	0	0	0	0
Sp/M52 + prohex	25	6.7	419.324	14.6952	13.9571	18.0709	199.573	6.47123		Sp/M Prohex	25 Dpa	0	42.9258	4.99661	1.16262	1.65046	43.1758	0.170473
Sp/M52 + prohex	30		457.073	22.4506	4.74308	43.3058	433.785	9.9		Sp/M Prohex	30 Dpa	0	47.3746	2.85482	0	6.87365	44.985	0
Sp/M52 + prohex	35		322.958	8.48142	4.9656	29.4159	338.438	4.30528		Sp/M Prohex	35 Dpa	0	14.2317	2.23817	0.399438	7.23548	20.5247	0
Sp/M52 + prohex	40		191.256	6.15226		13.5982	179.012			Sp/M Prohex	40 Dpa	0	22.4774	0.606942	0	2.09114	22.7147	0
