# Supplementary material for: Gibberellins in developing wheat grains and their relationship to late maturity α-amylase (LMA)
Source: Planta. 2022 May 6;255(6):119. doi: 10.1007/s00425-022-03899-y (PMC9076747; doi:10.1007/s00425-022-03899-y)
Supplement: Supplementary file 3 — Supplementary file3 (XLSX 13 KB) [file 425_2022_3899_MOESM3_ESM.xlsx]

## Sheet: Supplementary Table S6
Supplementary Table S3
Gibberellin concentrations in samples harvested at intervals from Spica (LMA-susceptible) at intervals from 10 to 26 days after anthesis (DPA)
Gibberellin concentrations were also determined for Maringa (LMA-resistant) and pairs of lines selected from a Spica/Maringa doubled haploid population
	with different combinations of parental quantitative trait loci (QTL) on chromosomes 7B, 3A and 2D (described in Derkx et al. 2021).
DPA = days after anthesis, QTL = quantitative trait loci on chromosomes 7B, 3A and 2D
n.d. - concentration below the level of detection, figures in blue - concentrations below the level required for quantitation (see manuscript for details)
		7B 3A 2D	Gibberellins (ng/g DW)
	DPA	QTL	GA1	GA3	GA4	GA7	GA8	GA9	GA19	GA20	GA24	GA29	GA34	GA44
Spica	10	AAA	n.d.	n.d.	n.d.	n.d.	11.8012	n.d.	<3.8	n.d.	n.d.	n.d.	<3.8	n.d.
Spica	14	AAA	n.d.	n.d.	n.d.	n.d.	<4	n.d.	4.42667	n.d.	<4	n.d.	<4	n.d.
Spica	17	AAA	n.d.	n.d.	n.d.	n.d.	<3.9	n.d.	7.0712	<3.9	20.5615	<3.9	<3.9	n.d.
Spica	20	AAA	n.d.	n.d.	n.d.	<3.9	<3.9	n.d.	31.2551	<3.9	36.0332	n.d.	<3.9	23.0091
Spica	23	AAA	n.d.	n.d.	n.d.	n.d.	<3.9	n.d.	61.7822	<3.9	22.6245	n.d.	<3.9	33.4949
Spica	26	AAA	n.d.	n.d.	n.d.	n.d.	<4	n.d.	73.1084	n.d.	12.5325	n.d.	<4	40.5775
Maringa(rht)	26	BBB	n.d.	n.d.	n.d.	n.d.	n.d.	n.d.	4.28284	n.d.	n.d.	n.d.	<3.7	<3.7
Spica/Maringa lines
DM7.03*33	26	AAA	n.d.	n.d.	n.d.	n.d.	<3.9	n.d.	55.687	n.d.	19.1337	n.d.	4.05254	18.5923
DM7.03*120	26	AAA	n.d.	n.d.	n.d.	n.d.	<3.9	n.d.	93.0945	<3.9	5.5006	n.d.	<3.9	25.5989
DM7.03*121	26	ABB	n.d.	n.d.	n.d.	<3.9	<3.9	n.d.	50.1459	<3.9	13.3984	<3.9	<3.9	26.2188
DM7.03*192	26	ABB	n.d.	n.d.	n.d.	n.d.	<3.9	n.d.	44.0199	<3.9	10.5438	n.d.	<3.9	18.3879
DM7.03*32	26	BAB	n.d.	n.d.	n.d.	n.d.	n.d.	n.d.	4	n.d.	n.d.	n.d.	n.d.	<4
DM7.03*42	26	BAB	n.d.	n.d.	n.d.	n.d.	<3.9	n.d.	4.91645	<3.9	<3.9	n.d.	<3.9	<3.9
DM7.03*113	26	BBA	n.d.	n.d.	n.d.	n.d.	n.d.	n.d.	4	n.d.	n.d.	n.d.	n.d.	<4
DM7.03*128	26	BBA	n.d.	n.d.	n.d.	<3.9	<3.9	n.d.	3.9	n.d.	<3.9	n.d.	<3.9	<3.9
DM7.03*106	26	BBB	n.d.	n.d.	n.d.	<3.7	<3.7	n.d.	3.7	n.d.	n.d.	n.d.	<3.7	<3.7
DM7.03*154	26	BBB	n.d.	n.d.	n.d.	n.d.	<4	n.d.	4.38219	n.d.	<4	n.d.	<4	<4
