# Supplementary material for: Gibberellins in developing wheat grains and their relationship to late maturity α-amylase (LMA)
Source: Planta. 2022 May 6;255(6):119. doi: 10.1007/s00425-022-03899-y (PMC9076747; doi:10.1007/s00425-022-03899-y)
Supplement: Supplementary file 4 — Supplementary file4 (XLSX 14 KB) [file 425_2022_3899_MOESM4_ESM.xlsx]

## Sheet: Supplementary Table S7
Supplementary Table S4
Gibberellin concentrations in parents, Spica (LMA-susceptible and Maringa (LMA-resistant), and reciprocal F1 grain derived by cross-pollination.
Samples were harvested in duplicate at intervals after anthesis.
DPA = days after anthesis, DW = dry weight, n.d. - concentration below the level of detection, figures in blue - concentrations below the level required for quantitation (see manuscript for details)
			Gibberellins (ng/g DW)
Sample	DPA	Rep	GA1	GA3	GA4	GA7	GA8	GA9	GA19	GA20	GA24	GA29	GA34	GA44	GA51	GA53
Spica/Maringa F1	20 DPA	A	n.d.	n.d.	n.d.	n.d.	5.52012	n.d.	82.8519	n.d.	<4	8.93219	n.d.	20.7352	n.d.	n.d.
Spica/Maringa F1	20 DPA	B	n.d.	n.d.	n.d.	n.d.	<4	n.d.	77.112	n.d.	<4	4.34783	n.d.	20.0846	n.d.	n.d.
Spica/Maringa F1	25 DPA	A	n.d.	n.d.	n.d.	n.d.	<4	n.d.	66.2177	n.d.	<4	3.99202	n.d.	13.6533	n.d.	<4
Spica/Maringa F1	25 DPA	B	n.d.	n.d.	n.d.	n.d.	<3.9	n.d.	99.0302	n.d.	<3.9	7.94346	n.d.	17.1965	<5.3	n.d.
Spica/Maringa F1	30 DPA	A	n.d.	<4.3	n.d.	<4.3	<4.3	n.d.	87.215	n.d.	<4.3	14.1999	n.d.	7.86803	n.d.	n.d.
Spica/Maringa F1	30 DPA	B	n.d.	<4.2	n.d.	n.d.	<4.2	n.d.	144.246	n.d.	n.d.	15.267	n.d.	12.0268	n.d.	<4.2
Maringa/spica F1	20 DPA	A	n.d.	<3.8	n.d.	n.d.	<3.8	n.d.	42.7762	<3.8	6.06144	<3.8	n.d.	13.5084	n.d.	n.d.
Maringa/spica F1	20 DPA	B	n.d.	<4	n.d.	<4	n.d.	n.d.	47.6311	n.d.	6.38895	7.0357	n.d.	12.6644	n.d.	n.d.
Maringa/spica F1	25 DPA	A	n.d.	n.d.	n.d.	n.d.	<3.9	n.d.	82.7566	<3.9	4.49855	4.47811	n.d.	16.5203	<6.7	n.d.
Maringa/spica F1	25 DPA	B	n.d.	<4.1	n.d.	n.d.	<4.1	n.d.	74.285	n.d.	5.5697	9.46784	n.d.	15.0916	n.d.	n.d.
Maringa/spica F1	30 DPA	A	n.d.	n.d.	n.d.	n.d.	<4	n.d.	102.196	n.d.	<4	5.93911	n.d.	14.6385	n.d.	<4
Maringa/spica F1	30 DPA	B	n.d.	n.d.	n.d.	n.d.	<3.9	n.d.	131.527	n.d.	<3.9	6.6051	n.d.	17.6601	<3.9	<3.9
Spica	20 DPA	A	n.d.	<4	n.d.	n.d.	<4	n.d.	65.0209	<4	8.5044	5.59785	n.d.	26.1539	n.d.	n.d.
Spica	20 DPA	B	n.d.	n.d.	n.d.	<4	n.d.	n.d.	50.136	n.d.	6.40199	<4	n.d.	18.2875	n.d.	n.d.
Spica	25 DPA	A	n.d.	n.d.	n.d.	n.d.	<4	n.d.	118.661	<4	7.85642	12.9483	<4	29.3123	n.d.	n.d.
Spica	25 DPA	B	n.d.	<3.9	n.d.	<3.9	<3.9	n.d.	125.091	<3.9	5.53038	8.69867	n.d.	28.9767	n.d.	<3.9
Spica	30 DPA	A	n.d.	<3.8	n.d.	<3.8	8.60029	n.d.	87.0998	<3.8	<3.8	11.1739	<3.8	25.6754	n.d.	<3.8
Spica	30 DPA	B	n.d.	<4	<4	<4	4.3874	n.d.	121.16	<4	<4	5.01228	<4	22.1632	<4	n.d.
Maringa	20 DPA	A	n.d.	n.d.	n.d.	n.d.	n.d.	n.d.	n.d.	n.d.	n.d.	4.18436	n.d.	<4	<5.4	n.d.
Maringa	20 DPA	B	n.d.	<3.9	n.d.	<3.9	<3.9	n.d.	n.d.	n.d.	n.d.	10.1755	n.d.	n.d.	n.d.	n.d.
Maringa	25 DPA	A	n.d.	n.d.	n.d.	n.d.	<3.9	n.d.	n.d.	n.d.	n.d.	4.56282	n.d.	n.d.	n.d.	n.d.
Maringa	25 DPA	B	n.d.	n.d.	n.d.	n.d.	<3.9	n.d.	n.d.	n.d.	n.d.	5	n.d.	n.d.	n.d.	n.d.
Maringa	30 DPA	A	n.d.	n.d.	n.d.	n.d.	n.d.	n.d.	n.d.	n.d.	n.d.	<3.8	n.d.	n.d.	n.d.	n.d.
Maringa	30 DPA	B	n.d.	n.d.	n.d.	n.d.	n.d.	n.d.	n.d.	n.d.	n.d.	<4	n.d.	n.d.	n.d.	n.d.
